# Supplementary material for: All-Bamboo Fiber Thermosetting Plastics with Excellent Mechanical Properties, Degradability and High Water Resistance
Source: Polymers (Basel). 2026 Jan 14;18(2):220. doi: 10.3390/polym18020220 (PMC12845541; doi:10.3390/polym18020220)
Supplement: Supplementary file 1 [file polymers-18-00220-s001.zip]

Archive with 1 entries (1 files):
- polymers-4062584-supplementary.pdf
